# Supplementary material for: Polyimide Modified with Different Types and Contents of Polar/Nonpolar Groups: Synthesis, Structure, and Dielectric Properties
Source: Polymers (Basel). 2025 Mar 13;17(6):753. doi: 10.3390/polym17060753 (PMC11944749; doi:10.3390/polym17060753)
Supplement: Supplementary file 1 [file polymers-17-00753-s001.zip]

Archive with 1 entries (1 files):
- polymers-3454476-supplementary.pdf
